# Supplementary material for: Rewiring Lipid Metabolism by Targeting PCSK9 and HMGCR to Treat Liver Cancer
Source: Cancers (Basel). 2022 Dec 20;15(1):3. doi: 10.3390/cancers15010003 (PMC9817797; doi:10.3390/cancers15010003)
Supplement: Supplementary file 1 [file cancers-15-00003-s001.zip]

Archive with 1 entries (1 files):
- cancers-2022798-supplementary.pdf
